# Supplementary material for: Large-scale phenotyping and comparative genomics reveal genetic features of Listeria persistence in epithelial cells
Source: PLoS Pathog. 2026 Apr 15;22(4):e1013323. doi: 10.1371/journal.ppat.1013323 (PMC13082608; doi:10.1371/journal.ppat.1013323)
Supplement: S1 Table — (XLSX) [file ppat.1013323.s007.xlsx]

## Sheet: Feuil1
S1 Table. Characteristics of isolates used in the first screen.
Lineage		Strain	CC	Isolation source	Strain source
Lineage I		F2365	CC1	Human clinic	ANSES
		LMNC411	CC1	Animal clinic	A. Oevermann
		05CEB711LM	CC1	Food	ANSES
		AF40	CC1	Food	ANSES
		LMNC329	CC1	Environmental farm	A. Oevermann
		10CEB63LM	CC2	Food	ANSES
		10CEB605LM	CC2	Food	ANSES
		CLIP74912	CC2	Animal environment /ref strain for serovar	ANSES
		CLIP80459	CC4	Human clinic	ANSES
		CLIP63713	CC4	Human clinic	(40)
		JF4907	CC4	Animal clinic	A. Oevermann
		LMNC420	CC4	Animal clinic	A. Oevermann
		09CEB160LM	CC4	Food	ANSES
		LMNC274	CC4	Animal environment	A. Oevermann
		08CEB08LM	CC4	FPE	ANSES
		LMNC096	CC6	Animal clinic	A. Oevermann
		09CEB30LM	CC6	Food	ANSES
		LMNC278	CC6	Environmental farm	A. Oevermann
		LMNC358	CC6	Environmental farm	A. Oevermann
		03EB237LM	CC3	Food	ANSES
		10CEB88LM	CC3	Food	ANSES
		Lm15-023	CC3	Food	CSIRO
		07CEB394LM	CC5	Food	ANSES
		08CEB178LM	CC5	Food	ANSES
		6KSM	CC5	FPE	CSIRO
		06CEB103LM	CC191	Food	ANSES
		09CEB370LM	CC54	Food	ANSES
		DPC6895	CC59	Animal clinic	CSIRO
		Lm16-037	CC59	Food	CSIRO
		Lm16-036	CC202	Food	CSIRO
		05CEB573LM	CC220	Food	ANSES
		10CEB615LM	CC224	Food	ANSES	inlA_Nuc (pb)	InlA-truncation (aa)	InlA (aa)
	Lineage II	EGDe	CC9	Unknown/laboratory strain	(37)	2403	Full length	800
		LO28	CC9	Healthy human feces/laboratory strain	(1)	1731	S577*	576
		03EB210LM	CC9	Food	ANSES	2055	W685*	684
		05CEB480LM	CC9	Food	ANSES	2055	W685*	684
		UCDL011	CC9	Food	CSIRO	978	E326*	325
		UCDL016	CC9	Food	CSIRO	978	E326*	325
		CLIP74907	CC9	Animal environment /ref strain for serovar	ANSES	2055	W685*	684
		07CEB914LM	CC121	Food	ANSES	1476	Q492*	491
		08CEB61LM	CC121	Food	ANSES	1476	Q492*	491
		4233	CC121	Food	CSIRO	1476	Q492*	491
		6179	CC121	Food	CSIRO	1476	Q492*	491
		17SEL410LM	CC121	Food	ANSES	1476	Q492*	491
		2965 (V1)	CC121	Food	CSIRO	1476	Q492*	491
		10403S	CC7	Human clinic/laboratory strain	(2)
		2989	CC31	Food	CSIRO
		07CEB349LM	CC155	Food	ANSES
		08CEB181LM	CC155	Food	ANSES
		Lm15-005	CC155	Food	CSIRO
		2963	CC31	Food	CSIRO
		LMNC244	CC14	Environmental farm	A. Oevermann
		LMNC340	CC14	Environmental farm	A. Oevermann
		09CEB582LM	CC18	FPE	ANSES
		LMNC314	CC18	Environmental farm	A. Oevermann
		LMNC078	CC18	Animal clinic	A. Oevermann
		JF5336	CC18	Animal clinic	A. Oevermann
		Lm16-019	CC204	Food	CSIRO
		Lm15-011	CC204	Food	CSIRO
		LMNC264	CC37	Environmental farm	A. Oevermann
		LMNC317	CC37	Environmental farm	A. Oevermann
		LMNC236	CC37	Environmental farm	A. Oevermann
		JF4913	CC412	Animal clinic	A. Oevermann
		JF5590	CC412	Environmental farm	A. Oevermann
		LMNC051	CC412	Animal clinic	A. Oevermann
		LMNC083	CC8	Animal clinic	A. Oevermann
		JF5172	CC8	Animal clinic	A. Oevermann
		10CEB335LM	CC8	Food	ANSES
		11CEB391LM	CC8	Food	ANSES
		1976	CC8	FPE	CSIRO
References (cited only in S1 Table).
1.	Vicente MF, Baquero F, Pérez-Díaz JC. Cloning and expression of the Listeria monocytogenes haemolysin in Escherichia coli. FEMS Microbiology Letters. 1985;30: 77–79. doi:10.1111/j.1574-6968.1985.tb00988.x
2.	Bishop DK, Hinrichs DJ. Adoptive transfer of immunity to Listeria monocytogenes. The influence of in vitro stimulation on lymphocyte subset requirements. J Immunol. 1987;139: 2005–2009
