# Supplementary material for: Large-scale phenotyping and comparative genomics reveal genetic features of Listeria persistence in epithelial cells
Source: PLoS Pathog. 2026 Apr 15;22(4):e1013323. doi: 10.1371/journal.ppat.1013323 (PMC13082608; doi:10.1371/journal.ppat.1013323)
Supplement: S2 Table — CC9-WT strains used for genomic analyses are shown in bold. (XLSX) [file ppat.1013323.s008.xlsx]

## Sheet: Sheet2
S2 Table. Characteristics of the InlA-∆ isolates used in the second screen. CC9-WT strains used for genomic analyses are shown in bold.
Lineage		Strain	CC	Source	Origin	inlA_Nuc (pb)	InlA_truncation (aa)	InlA (aa)	actA_Nuc (pb)	actA_Nuc (aa)	GenBank_Accession	Reads_Accession	Bioproject	Depth_coverage	N50	Référence
Lineage II		EGDe	CC9	Unkown / laboratory strain		2403	Full length	800	1920	639	NC_003210.1	-	-	-	-	(37)
		EGDe-ΔinlA	CC9	inlA-deletion mutant		-	-	-	1920	639	-	-	-	-	-	(1)
		LO28	CC9	Healthy human feces / laboratory strain		1731	S577*	576	1920	639	NZ_CP061814.1	-	-	-	-	(2)
		17SEL515LM	CC9	Food	ANSES	978	E326*	325	1815	604	-	ERR4284452	PRJEB38828	159.6808	2958508	(3)
		17SEL374LM	CC9	Food	ANSES	978	E326*	325	1815	604	-	ERR4284470	PRJEB38828	167.5690	2963456	(3)
		17SEL459LM	CC9	Food	ANSES	1617	Q539*	538	1815	604	-	ERR4284479	PRJEB38828	126.4726	2946639	(3)
		17SEL10LM	CC9	Food	ANSES	1731	S577*	576	1815	604	-	ERR4284499	PRJEB38828	201.0394	2950568	(3)
		CFS012	CC9	Food	CSIRO	1731	S577*	576	1920	639	-	SRR6457815	PRJNA422580	108.4848	2983002	(4)
		CFS014	CC9	Food	CSIRO	1731	S577*	576	1920	639	-	SRR6457813	PRJNA422580	86.8015	2955332	(4)
		15SEL632LM	CC9	Food	ANSES	1731	S577*	576	1920	639	-	SRR7440928	PRJNA475189	123.2286	2928424	(5, 6)
		12CEB1336LM	CC9	Food	ANSES	1731	S577*	576	1920	639	-	SRR7440550	PRJNA475189	66.9244	2910539	(5, 6)
		12CEB1345LM	CC9	Food	ANSES	1731	S577*	576	1920	639	-	SRR7441006	PRJNA475189	140.1393	2840275	(5, 6)
		20SEL31LM	CC9	Food	ANSES	1731	S577*	576	1920	639	-	ERS28359240	PRJEB105603	302.3834	2928109	This study
		15SEL112LM	CC9	Food	ANSES	1731	S577*	576	1920	639	-	SRR7440876	PRJNA475189	71.9989	2950523	(5, 6)
		15SEL128LM	CC9	Food	ANSES	1731	S577*	576	1920	639	-	SRR7440664	PRJNA475189	144.3181	2944367	(5, 6)
		03EB120LM (V2)	CC9	Food	ANSES	1731	S577*	576	1920	639	-	ERR1738665	PRJEB38828	72.2271	2894176	(3)
		17SEL495LM	CC9	Food	ANSES	2055	W685*	684	1815	604	-	ERS28359238	PRJEB105603	213.0176	2949093	This study
		17SEL17LM	CC9	Food	ANSES	2055	W685*	684	1815	604	-	ERR4284471	PRJEB38828	226.5432	2961357	(3)
		17SEL375LM	CC9	Food	ANSES	2055	W685*	684	1920	639	-	ERR4284469	PRJEB38828	303.0120	2958485	(3)
		CFS034	CC9	Food	CSIRO	2055	W685*	684	1920	639	-	SRR6457828	PRJNA422580	67.6019	3001256	(4)
		2932	CC9	Food	CSIRO	2055	W685*	684	1920	639	-	ERS29434854	PRJEB105603	101.9254	3005290	(7)
		12CEB1129LM	CC9	Food	ANSES	2055	W685*	684	1920	639		ERS28359234	PRJEB105603	70.0619	2935061	This study
		13CEB1022LM	CC9	Food	ANSES	2055	W685*	684	1920	639	-	ERS28359235	PRJEB105603	678.5117	2943767	This study
		17SEL106LM (V3)	CC9	Food	ANSES	2055	W685*	684	1815	604	-	ERR4284477	PRJEB38828	114.3636	2945188	(3)
		14SEL860LM (V4)	CC9	Food	ANSES	2055	W685*	684	1815	604	-	ERR2728045	PRJEB38828	326.7772	2907238	(3)
		17SEL410LM (CC121-WT)	CC121	FPE	ANSES	1476	Q492*	491	1815	604	-	ERS28359237	PRJEB105603	141.8238	3027123	-
		17SEL46LM	CC121	Food	ANSES	1476	Q492*	491	1815	604	-	ERR4284443	PRJEB38828	121.7430	3150408	(3)
		17SEL520LM	CC121	Food	ANSES	1476	Q492*	491	1815	604	-	ERR4284415	PRJEB38828	299.9544	3033852	(3)
		17SEL377LM	CC121	Food	ANSES	1476	Q492*	491	1815	604	-	ERR4284472	PRJEB38828	315.6093	3005254	(3)
		17SEL464LM	CC121	Food	ANSES	1476	Q492*	491	1815	604	-	ERR4284453	PRJEB38828	98.7846	3105919	(3)
		17SEL62LM	CC121	Food	ANSES	1476	Q492*	491	1815	604	-	ERR4284564	PRJEB38828	58.0130	3092697	(3)
		17SEL104LM	CC121	Food	ANSES	1476	Q492*	491	1815	604	-	ERR4284466	PRJEB38828	324.2419	3059959	(3)
		17SEL58LM	CC121	Food	ANSES	1476	Q492*	491	1815	604	-	ERS28359239	PRJEB105603	47.5554	2963529	This study
		17SEL516LM	CC121	Food	ANSES	1476	Q492*	491	1815	604	-	ERR4284462	PRJEB38828	139.9697	2952366	(3)
		17SEL434LM	CC121	Food	ANSES	1476	Q492*	491	1815	604	-	ERR4284365	PRJEB38828	375.1405	2932719	(3)
		CFS005	CC121	FPE	CSIRO	1476	Q492*	491	1815	604	-	SRR6457840	PRJNA422580	66.8108	3026078	(4)
		2985	CC121	Food	CSIRO	1476	Q492*	491	1815	604	-	ERS29434855	PRJEB105603	236.2935	3035496	This study
		15SEL1647LM	CC121	Food	ANSES	1476	Q492*	491	1815	604	-	ERS28359236	PRJEB105603	343.1281	3093410	(8)
		15SEL1661LM	CC121	Food	ANSES	1476	Q492*	491	1815	604	-	SRR6457840	PRJNA422580	66.8108	3026078	(8)
References (cited only in S2 Table).
1.	Lingnau A, Domann E, Hudel M, Bock M, Nichterlein T, Wehland J, et al. Expression of the Listeria monocytogenes EGD inlA and inlB genes, whose products mediate bacterial entry into tissue culture cell lines, by PrfA-dependent and -independent mechanisms. Infect Immun. 1995;63: 3896–3903. doi:10.1128/iai.63.10.3896-3903.1995
2.	Vicente MF, Baquero F, Pérez-Díaz JC. Cloning and expression of the Listeria monocytogenes haemolysin in Escherichia coli. FEMS Microbiology Letters. 1985;30: 77–79. doi:10.1111/j.1574-6968.1985.tb00988.x
3.	Félix B, Sevellec Y, Palma F, Douarre PE, Felten A, Radomski N, et al. A European-wide dataset to uncover adaptive traits of Listeria monocytogenes to diverse ecological niches. Sci Data. 2022;9: 190. doi:10.1038/s41597-022-01278-6
4.	Hurley D, Luque-Sastre L, Parker CT, Huynh S, Eshwar AK, Nguyen SV, et al. Whole-Genome Sequencing-Based Characterization of 100 Listeria monocytogenes Isolates Collected from Food Processing Environments over a Four-Year Period. mSphere. 2019;4: e00252-19. doi:10.1128/mSphere.00252-19
5.	Nielsen EM, Björkman JT, Kiil K, Grant K, Dallman T, Painset A, et al. Closing gaps for performing a risk assessment on Listeria monocytogenes in ready-to-eat (RTE) foods: activity 3, the comparison of isolates from different compartments along the food chain, and from humans using whole genome sequencing (WGS) analysis. EFSA Supporting Publications. 2017;14: 1151E. doi:10.2903/sp.efsa.2017.EN-11…
6.	Painset A, Björkman JT, Kiil K, Guillier L, Mariet J-F, Félix B, et al. LiSEQ - whole-genome sequencing of a cross-sectional survey of Listeria monocytogenes in ready-to-eat foods and human clinical cases in Europe. Microb Genom. 2019;5: e000257. doi:10.1099/mgen.0.000257
7.	Casey A, McAuliffe O, Fox EM, Leong D, Gahan CGM, Jordan K. Draft Genome Sequences of Listeria monocytogenes Serotype 4b Strains 944 and 2993 and Serotype 1/2c Strains 198 and 2932. Genome Announc. 2016;4: e00482-16. doi:10.1128/genomeA.00482-16
8.	Sévellec Y, Torresi M, Félix B, Palma F, Centorotola G, Bilei S, et al. First Report on the Finding of Listeria mnocytogenes ST121 Strain in a Dolphin Brain. Pathogens. 2020;9: 802. doi:10.3390/pathogens9100802
