# Supplementary material for: Large-scale phenotyping and comparative genomics reveal genetic features of Listeria persistence in epithelial cells
Source: PLoS Pathog. 2026 Apr 15;22(4):e1013323. doi: 10.1371/journal.ppat.1013323 (PMC13082608; doi:10.1371/journal.ppat.1013323)
Supplement: S3 Table — (XLSX) [file ppat.1013323.s009.xlsx]

## Sheet: Feuil1
S3 Table. Comparison of the LIPI-1 virulence locus among the EGD-e strain, V2, V3 and V4 (03EB120LM, 17SEL106LM and 14SEL860LM).
Genome	CC	prfA	PrfA	plcA	PlcA	hly	LLO	mpl	Mpl	actA	ActA	plcB	PlcB
EGD-e	CC9	prfA_16°	237	plcA_1	317	hly_1	530	mpl_1	510	actA_1	640	plcB_1	289
V2 (03EB120LM)	CC9	prfA_16°	237	plcA_1	317	hly_1	530	mpl_1	510	actA_1	640	plcB_1	289
V3 (17SEL106LM)	CC9	prfA_16°	237	plcA_1	317	hly_1	530	mpl_1	510	actA_1°	605	plcB_1	289
V4 (14SEL860LM)	CC9	prfA_16°	237	plcA_1	317	hly_1	530	mpl_1	510	actA_1	640	plcB_1	289
