# Supplementary material for: Large-scale phenotyping and comparative genomics reveal genetic features of Listeria persistence in epithelial cells
Source: PLoS Pathog. 2026 Apr 15;22(4):e1013323. doi: 10.1371/journal.ppat.1013323 (PMC13082608; doi:10.1371/journal.ppat.1013323)
Supplement: S4 Table — (XLSX) [file ppat.1013323.s010.xlsx]

## Sheet: Feuil1
S4 Table. Bacterial strains and plasmids used in this study.
Strains		Description	Strain ID	Selection (µg/mL)	Reference
10403S		L. monocytogenes 10403S wild type, serovar 1/2a, Clonal Complex 7	BUG1341	-	(1)
10403S-∆hly		L. monocytogenes 10403S with a ∆hly deletion	DP-L2161	-	(2)
EGDe		L. monocytogenes EGDe wild type, serovar 1/2a, Clonal Complex 9	BUG600		(37)
EGDe-∆inlA		L. monocytogenes EGDe with a ∆inlA deletion (from T. Chackraborty Lab)	BUG1454	-	(3)
EGDe-∆actA		L. monocytogenes EGDe with a ∆actA deletion	BUG2167	-	(11)
V2+gshF		L. monocytogenes V2 with pPL2 carrying the gshF gene with its native promotor	HBSC488	Cm7	This study
V2-∆actA		L. monocytogenes V2 with a ∆actA deletion	HBSC735	-	This study
V2-∆actA+gshF		L. monocytogenes V2-∆actA with pPL2 carrying the gshF gene with its native promotor	HBSC737	Cm7	This study
EGDe-∆inlA-folPL188S		L. monocytogenes EGDe-∆inlA with the folP[563T>C] (L188S) mutation	HBSC548	-	This study
EGDe-∆inlA-lmo1845L421M		L. monocytogenes EGDe-∆inlA with the lmo1845[1261T>A] (L421M) mutation	HBSC570	-	This study
EGDe-∆inlA-lmo1915G344R		L. monocytogenes EGDe-∆inlA with the lmo1915[1030G>A] (G344R) mutation	HBSC547	-	This study
EGDe-∆inlA-lmo2667D40G		L. monocytogenes EGDe-∆inlA with the lmo2667[119A>G] (D40G) mutation	HBSC571	-	This study
EGDe-∆inlA::pAD-ftsAP319L		L. monocytogenes EGDe-∆inlA with chromosomal Phyper-ftsA[956C>T] (P319L) allele	HBSC565	Cm7	This study
EGDe-∆inlA-∆actA-folPL188S		L. monocytogenes EGDe-∆inlA-∆actA with the folP[563T>C] (L188S) mutation	HBSC736	-	This study
EGDe-∆inlA-folPL188S+folPWT		L. monocytogenes EGDe∆inlA-folPL188S with chromosomal Phyper-folPWT	HBSC740	Cm7	This study
EGDe-∆inlA::pPL2-PactA-RFP		L. monocytogenes EGDe-∆inlA with chromosomal PactA-RFP	HBSC564	Cm7	This study
V2-RFP		L. monocytogenes V2 with chromosomal PactA-RFP	HBSC667	Cm7	This study
V3-RFP		L. monocytogenes V3 with chromosomal PactA-RFP	HBSC550	Cm7	This study
V4-RFP		L. monocytogenes V4 with chromosomal PactA-RFP	HBSC551	Cm7	This study
EGDe-∆inlA-folPL188S-RFP		L. monocytogenes EGDe-∆inlA-folPL188S with chromosomal PactA-RFP	HBSC607	Cm7	This study
Plasmids		Characteristics	Hosts	Selection (µg/mL)	Reference
pPL2-gshF		Integrative plasmid pPL2 carrying the gshF gene with its native promotor	E.Coli/Lm	Cm30/Cm7	(50)
pPL2-PactA-RFP		Integrative plasmid pPL2 carrying an RFP gene under the control of the actA promoter	E.Coli/Lm	Cm30/Cm7	(4)
pMAD-folP[563T>C]		pMAD carrying a 1200-bp fragment including folP with a [563T>C] substitution	E. coli/Lm	Amp100/Ery5	This study
pMAD-lmo1845[1261T>A]		pMAD carrying a 1200-bp fragment including lmo1845 with a [1261T>A] substitution	E. coli/Lm	Amp100/Ery5	This study
pMAD-lmo1915[1030G>A]		pMAD carrying a 1200-bp fragment including lmo1915with a [1030G>A] substitution	E. coli/Lm	Amp100/Ery5	This study
pMAD-lmo2667[119A>G]		pMAD carrying a 1200-bp fragment including lmo2667 with a [1030G>A] substitution	E. coli/Lm	Amp100/Ery5	This study
pMAD-actA		pMAD carrying a 1200-bp fragment containing regions upstream and downstream of actA	E. coli/Lm	Amp100/Ery5	(11)
pAD-Phyper-ftsA[956C>T]		Integrative plasmid pAD carrying the allele ftsA[956C>T] under the control of Phyper	E. coli/Lm	Cm30/Cm7	This study
pAD-Phyper-folPWT		Integrative plasmid pAD carrying the wild-type folP allele under the control of Phyper	E. coli/Lm	Cm30/Cm7	This study
References (cited only in S4 Table).
1.	Bishop DK, Hinrichs DJ. Adoptive transfer of immunity to Listeria monocytogenes. The influence of in vitro stimulation on lymphocyte subset requirements. J Immunol. 1987;139: 2005–2009
2.	Jones S, Portnoy DA. Characterization of Listeria monocytogenes pathogenesis in a strain expressing perfringolysin O in place of listeriolysin O. Infect Immun. 1994;62: 5608–5613. doi:10.1128/iai.62.12.5608-5613.1994
3.	Lingnau A, Domann E, Hudel M, Bock M, Nichterlein T, Wehland J, et al. Expression of the Listeria monocytogenes EGD inlA and inlB genes, whose products mediate bacterial entry into tissue culture cell lines, by PrfA-dependent and -independent mechanisms. Infect Immun. 1995;63: 3896–3903. doi:10.1128/iai.63.10.3896-3903.1995
4.	Waite JC, Leiner I, Lauer P, Rae CS, Barbet G, Zheng H, et al. Dynamic Imaging of the Effector Immune Response to Listeria Infection In Vivo. PLOS Pathogens. 2011;7: e1001326. doi:10.1371/journal.ppat.1001326
